# Supplementary material for: Genome-wide association analysis reveals genetic variations and candidate genes associated with salt tolerance related traits in Gossypium hirsutum
Source: BMC Genomics. 2021 Jan 6;22:26. doi: 10.1186/s12864-020-07321-3 (PMC7789578; doi:10.1186/s12864-020-07321-3)
Supplement: Supplementary file 1 — Additional file 1: Table S1. Two hundred seventeen upland cotton cultivars in this study [file 12864_2020_7321_MOESM1_ESM.xlsx]

## Sheet: Sheet1
Table S1 217 upland cotton cultivars in this study
No.	Materials
1	Xuzhou 184
2	Yancheng 115
3	Coker85-119
4	Miscot7913-83
5	ZW9187
6	5R59
7	09Z460-2
8	B7678
9	09Z145-3
10	86-1
11	Arkansas
12	GP64
13	Xuzhou 142
14	GP77
15	Ekang 13
16	Ning 101
17	SJA005
18	Su 12
19	De0720
20	PD7388
21	Sumian 13
22	Sumian 21
23	33B
24	A2121
25	Tamcot 2111
26	TM-1
27	Suyuanmian 2
28	Zhimian 3
29	Su 4400
30	Su 9934
31	Yangda8F7
32	K368
33	Yan 3042
34	Zhong 1822
35	PD03001
36	Jinmian 5161
37	Chuangzao 2
38	Sujimian 168
39	Wan 120101130
40	NJ618
41	Zhongmiansuo 50
42	Xinluzhong 50
43	Sumian 19
44	Xiangmian 16
45	Zhongzhi 4
46	PD03025
47	Sc-1
48	Zhong H177
49	Lu 3859
50	Lu 54
51	Lumianyan 19
52	Shizao 2
53	Shizao 3
54	Zhongmiansuo 64
55	Zhongmiansuo 74
56	Zhongmiansuo 58
57	Suyuanmian 5037
58	Eguangduanguozhi
59	Sumian 6039
60	SN1106
61	Jingchu 43
62	Yannongmian 4
63	Fengkangmian 321
64	Sulv 137
65	Siyang 493
66	Yannongmian 7
67	Zhong MB1460
68	Shannongmian 5
69	Sumian 22
70	PD99036
71	Zhong 16
72	Deltapine 15
73	R15
74	Wc
75	DJ8
76	Lumian 361
77	Lumian 378
78	Lumian 312231
79	Lumian 336
80	Sikang 1
81	Lu 369
82	Lumian 311403
83	Lumian 39675
84	Liao 28
85	Liao 23
86	Zhongmiansuo 91
87	Zhong 45
88	PD3249
89	Lu 35
90	Lu 241
91	Lumian 362
92	Lumianyan 28
93	Lu 7619
94	Lumian 30259
95	Lumian 31294
96	Sumian 18
97	Keyuan 1
98	Chuan 135
99	Zhongzhi BD82
100	Xinyan 96-48
101	Ⅶ3527
102	Xiangmian 18
103	Guokang 36
104	M-DH-126
105	Lankart BrPR-68
106	Xianfeng BRPR80
107	Mei87-25
108	N73DeltapineNGO
109	N74-250
110	N74-355
111	N98-331
112	Emian 6
113	Luodiantiezi
114	Ningmian 2
115	Liao 1779
116	PD9232
117	BPA68
118	DES926
119	DP2156
120	GP137
121	MSCO-12
122	Ekangmian9
123	DP32B
124	Handan 568
125	Hu 749513
126	Huaimian4
127	Ji A-7-8
128	Jin 444
129	Jin 90
130	Jing 55168
131	PD5358
132	Kuitunxi 96-167
133	Liao 96-23-30
134	Shiyuan 638
135	Si 168
136	Wangjiangchangrongmian
137	Yumian 2067
138	Zhengkang 01-505
139	Zhong 07
140	Zhong 1276
141	Zhong Arc-308
142	Zhong ARNnXu
143	Zhong R773-309
144	Zhong R773-72
145	Zhongzhi BD27
146	Zhongzi 640
147	Zhongzi 9102
148	Coker 100
149	Dixie King
150	Zhongmiansuo 9
151	Allen 333-61 CB 4027
152	PD0109
153	HAR T 120-7
154	Reba W 296
155	UKA B2-(72) 193
156	A-637-33
157	A 7215
158	ALA 70-11
159	PD7439
160	Ke 315
161	Ji 114
162	Simian 3
163	Ke 201
164	BucklinⅡ
165	T586
166	St825
167	HG-BR-8
168	Runmian 10
169	Sukang 197
170	Tai 99-17
171	Xumian 18
172	Xinluzao 18
173	Xinluzao 24
174	Xinluzao 32
175	Xinluzao 33
176	Xinluzao 41
177	Xinluzao 42
178	Xinluzao 45
179	Xinluzao 46
180	Xinluzao 48
181	DP410
182	Xinluzao 57
183	Xinluzao 61
184	Xinluzao 62
185	Xinluzao 60
186	Jinghua 9
187	Xinluzhong 22
188	Xinluzhong 46
189	Xinluzhong 48
190	Xinluzhong 49
191	Xinluzhong 64
192	Xinluzhong 67
193	Abs-11
194	Zhongzhi 2A
195	Nantong 3
196	Hu 2011
197	Deridder
198	Coker 85-120
199	Dpl20
200	Delcot344
201	Des119-49
202	Zhong 60
203	Handan 802
204	Zhong S9612
205	Ekangmian 13
206	Chaozao 3
207	Jimian 958
208	Huahui 15
209	A2194
210	A2123
211	A2206
212	A2327
213	A2232
214	A2059
215	A2257
216	A2259
217	Sumian 5042
