# Supplementary material for: Genome-wide association analysis reveals genetic variations and candidate genes associated with salt tolerance related traits in Gossypium hirsutum
Source: BMC Genomics. 2021 Jan 6;22:26. doi: 10.1186/s12864-020-07321-3 (PMC7789578; doi:10.1186/s12864-020-07321-3)
Supplement: Supplementary file 2 — Additional file 2: Table S2. Statistics of SNPs produced by GBS [file 12864_2020_7321_MOESM2_ESM.xlsx]

## Sheet: Sheet1
Table S2 Statistics of SNPs produced by GBS
Category	Number of SNPs
Upstream	1268
Exonic	1597
Intronic	2190
Downstream	1133
Intergenic	47133
Map to Chr.	51060
Map to Scaffold	2261
Total	53321
