# Supplementary material for: Genome-wide association analysis reveals genetic variations and candidate genes associated with salt tolerance related traits in Gossypium hirsutum
Source: BMC Genomics. 2021 Jan 6;22:26. doi: 10.1186/s12864-020-07321-3 (PMC7789578; doi:10.1186/s12864-020-07321-3)
Supplement: Supplementary file 6 — Additional file 6: Table S4. The specific primers for qRT-PCR and Virus-induced gene silencing assay [file 12864_2020_7321_MOESM6_ESM.xlsx]

## Sheet: Sheet1
Table S4 The specific primers for qRT-PCR and Virus-induced gene silencing assay
Primer name	Sequence	Assay
GH_A08G0488_QRT_F	GTTGGTTATTGTTCTCATCCTAT	qRT-PCR
GH_A08G0488_QRT_R	TTCACAGAAGATTGTCCTCA
GH_A10G1620_QRT_F	CAAATGGTAATGGCAGAGATAA
GH_A10G1620_QRT_R	AATCCTTCCGTTTCCTACTTA
GH_A13G0171_QRT_F	AAGTTGTAATCAGAGCCATTC
GH_A13G0171_QRT_R	TTCCATTGAGATTGAAGCATAT
Actin_F	ATCCTCCGTCTTGACCTTG
Actin_R	TGTCCGTCAGGCAACTCAT
GH_A08G0488_VIGS_F	CGGAATTCATGAAAGTAGTTATGTGGGGAA	VIGS
GH_A08G0488_VIGS_R	CGGGATCCCCGTTTTCTCATACTAGACTGG
GH_A10G1620_VIGS_F	CGGAATTCATCTGCCACCCTTTCTATGCCA
GH_A10G1620_VIGS_R	CGGGATCCTCCAATGTTCTCCACTGCTCCA
GH_A13G0171_VIGS_F	CGGAATTCTCCCTATTTTGGCACCATTACC
GH_A13G0171_VIGS_R	CGGGATCCAAACAAGGCTTCCATTGAGATT
